# Supplementary material for: Growth Inhibition, Mortality Induction, Adverse Impacts of Development, and Underlying Molecular Mechanisms of Thymol Against Spodoptera frugiperda
Source: Insects. 2026 Jan 6;17(1):69. doi: 10.3390/insects17010069 (PMC12841978; doi:10.3390/insects17010069)
Supplement: Supplementary file 1 [file insects-17-00069-s001.zip]

Archive with 1 entries (1 files):
- insects-4020796-supplementary.pdf
